# Supplementary material for: Liver Immune Cells Release Type 1 Interferon Due to DNA Sensing and Amplify Liver Injury from Acetaminophen Overdose
Source: Cells. 2018 Jul 27;7(8):88. doi: 10.3390/cells7080088 (PMC6115735; doi:10.3390/cells7080088)
Supplement: Supplementary file 1 [file cells-07-00088-s001.zip]

Archive with 2 entries (2 files):
- cells-329278 suppl-proof.mov
- Table S1.pdf
